# Supplementary material for: Multiple Copies of Tigecycline Gene Cluster tmexC6D6-toprJ1b in Pseudomonas mendocina in a Swine Farm
Source: Antibiotics (Basel). 2025 May 13;14(5):500. doi: 10.3390/antibiotics14050500 (PMC12108250; doi:10.3390/antibiotics14050500)
Supplement: Supplementary file 1 [file antibiotics-14-00500-s001.zip]

Archive with 3 entries (3 files):
- antibiotics-3531366-supplementary Tables-xml.pdf
- Figure S1.jpg
- Figure S2.jpg
